# Supplementary material for: The role of YTH domain containing 2 in epigenetic modification and immune infiltration of pan‐cancer
Source: J Cell Mol Med. 2021 Jul 27;25(18):8615–27. doi: 10.1111/jcmm.16818 (PMC8435423; doi:10.1111/jcmm.16818)
Supplement: Supplementary file 9 — Supplementary Material [file JCMM-25-8615-s008.xlsx]

## Sheet: Sheet1
cancers	CD274		CTLA4		HAVCR2		LAG3		PDCD1		PDCD1LG2		TIGIT		SIGLEC15
	Cor	pvalue	Cor	pvalue	Cor	pvalue	Cor	pvalue	Cor	pvalue	Cor	pvalue	Cor	pvalue	Cor	pvalue
ACC	0.162	0.1545	-0.254	0.0239188	-0.037	0.74582	-0.044	0.702904	-0.318	0.00425894	-0.062	0.586152	-0.247	0.0284091	0.041	0.718498
BLCA	0.103	0.0381379	0.003	0.955537	-0.07	0.161028	-0.038	0.440651	-0.025	0.609778	-0.068	0.172694	0.074	0.137819	0.104	0.0361576
BRCA	0.131	1.36e-05	-0.137	5.59e-06	0.115	0.000131025	-0.246	1.83e-16	-0.178	3.14e-09	0.025	0.409604	-0.088	0.00337947	0.21	2.02e-12
CESC	0.088	0.123692	0.024	0.676258	0.055	0.333981	-0.041	0.479167	0.029	0.609534	0.015	0.789951	0.11	0.0541876	0.036	0.528509
CHOL	0.403	0.0153973	0.125	0.464857	0.285	0.0922709	-0.065	0.706158	0.21	0.218036	0.351	0.0366784	0.032	0.850856	0.106	0.535791
COAD	0.323	2.17e-12	0.259	2.23e-08	0.179	0.000121936	0.107	0.0225147	0.096	0.0412841	0.235	3.98e-07	0.325	1.65e-12	-0.055	0.240601
DLBC	0.401	0.00507847	0.056	0.702355	0.253	0.0826933	0.076	0.606692	0.2	0.172059	0.366	0.0108789	0.093	0.528246	-0.057	0.700717
ESCA	0.09	0.253455	0.2	0.0108729	0.059	0.455571	0.103	0.192899	0.129	0.100598	0.05	0.529317	0.184	0.0194998	0.032	0.689579
GBM	0.11	0.174531	0.069	0.397897	-0.177	0.0283463	0.232	0.00402244	-0.037	0.651915	-0.088	0.280989	0.13	0.108717	0.157	0.053078
HNSC	0.287	7.42e-11	0.276	3.96e-10	0.247	2.28e-08	0.203	4.65e-06	0.287	5.6e-11	0.217	1.01e-06	0.331	3.8e-14	0.148	0.000893632
KICH	0.562	1.72e-06	0.215	0.0847838	0.108	0.388977	0.167	0.183323	0.097	0.444015	0.344	0.00527452	0.25	0.0451582	0.529	8.39e-06
KIRC	0.482	2.2e-116	0.26	1.29e-09	0.3	2.34e-12	0.145	0.00079586	0.134	0.00195451	0.469	2.2e-116	0.245	1.31e-08	0.143	0.000987869
KIRP	0.226	0.000110222	0.118	0.0462236	-0.104	0.0793304	0.1	0.0902606	0.15	0.0107249	0.292	5.14e-07	0.153	0.00922662	0.143	0.0152702
LAML	0.417	1.36e-07	0.215	0.00814747	0.264	0.00107973	0.115	0.15808	0.012	0.882027	0.27	0.000828136	0.298	0.000217178	0.034	0.677954
LGG	0.185	2.62e-05	0.139	0.00165392	0.036	0.412271	0.245	2.19e-08	0.148	0.000794275	0.043	0.329874	0.087	0.0485275	0.14	0.00151344
LIHC	0.4	1.71e-16	0.11	0.0338221	0.227	1.05e-05	0.011	0.838319	0.101	0.0511476	0.272	1.15e-07	0.158	0.00225415	0.16	0.00199297
LUAD	0.314	4.34e-13	0.255	5.42e-09	0.186	2.24e-05	0.023	0.595719	0.078	0.0777978	0.213	1.2e-06	0.245	2.19e-08	0.127	0.003868
LUSC	0.202	5.61e-06	0.176	7.43e-05	0.01	0.816428	0.109	0.0143623	0.138	0.00202082	0.09	0.0440748	0.198	8.02e-06	0.081	0.0704419
MESO	0.012	0.911941	-0.031	0.77711	0.013	0.904407	-0.276	0.010448	-0.165	0.129398	0.007	0.947096	0.031	0.778966	0.07	0.519185
OV	0.274	8.48e-08	0.106	0.0406808	0.164	0.00151547	0.114	0.0277686	0.103	0.0463354	0.18	0.000491784	0.086	0.0955953	0.095	0.0678441
PAAD	0.472	3.65e-11	0.309	3.02e-05	0.268	0.000317367	0.191	0.010644	0.277	0.000192795	0.375	3.05e-07	0.337	4.81e-06	0.167	0.0258603
PCPG	0.512	2.2e-116	0.099	0.184935	0.236	0.00146099	0.091	0.225726	0.148	0.0479343	0.303	3.84e-05	0.146	0.0506648	0.215	0.00373902
PRAD	0.359	1.46e-16	0.179	6.46e-05	0.26	4.82e-09	-0.181	5.36e-05	0.135	0.00257281	0.344	4.16e-15	0.28	2.66e-10	0.363	7.16e-17
READ	0.406	8.51e-08	0.318	3.49e-05	0.143	0.0676738	0.027	0.730344	0.047	0.544997	0.21	0.00689058	0.31	5.41e-05	0.032	0.68049
SARC	0.065	0.298131	-0.049	0.435713	-0.249	5.02e-05	-0.064	0.306604	-0.075	0.230639	-0.131	0.0347746	-0.053	0.395376	-0.111	0.0730894
SKCM	0.24	1.44e-07	0.02	0.66784	0.121	0.00894995	0.039	0.400691	0.039	0.401547	0.252	3.21e-08	0.134	0.00374518	-0.061	0.187
STAD	0.482	2.2e-116	0.331	5.96e-11	0.336	2.98e-11	0.23	6.98e-06	0.248	1.22e-06	0.411	2.2e-116	0.37	1.75e-13	0.108	0.03689
TGCT	0.048	0.584483	-0.064	0.463261	-0.093	0.283968	-0.076	0.380792	-0.11	0.205203	-0.031	0.724061	0.007	0.937823	0.028	0.750205
THCA	0.051	0.252512	-0.025	0.573876	0.029	0.512188	-0.029	0.514598	0.049	0.268941	-0.054	0.226419	-0.024	0.581908	0.112	0.0113374
THYM	0.123	0.183243	0.041	0.65515	0.223	0.0148761	-0.151	0.102045	-0.243	0.00789919	-0.003	0.972149	0.178	0.0526001	0.318	0.000456128
UCEC	0.209	9.26e-07	0.076	0.0762551	0.084	0.0514092	-0.046	0.284085	-0.069	0.10706	0.162	0.000151103	0.102	0.017984	0.068	0.114843
UCS	0.331	0.0131086	0.012	0.930474	0.159	0.241738	-0.131	0.335542	-0.031	0.821565	0.083	0.543167	0.091	0.501896	0.237	0.0790411
UVM	0.538	4.19e-07	0.439	4.66e-05	0.453	3e-05	0.221	0.0488474	0.289	0.00927412	0.475	1.09e-05	0.37	0.000726068	0.268	0.0164634
